# Supplementary material for: AF10 Plays a Key Role in the Survival of Uncommitted Hematopoietic Cells
Source: PLoS One. 2012 Dec 19;7(12):e51626. doi: 10.1371/journal.pone.0051626 (PMC3526614; doi:10.1371/journal.pone.0051626)
Supplement: Table S1 — Oligonucleotides sequences used for AF10 knock-down. In red, complementary regions that will generate the dsRNA. The underlined sequence indicates the sequence that will recognize AF10 mRNA region that will activate the dsRNA degradation machinery. siAF10, interference plasmid; siControl, control plasmid with no homology to any known vertebrate DNA sequence. (XLSX) [file pone.0051626.s007.xlsx]

## Sheet: Sheet1
Name	SEQUENCE (5´-3´)	mRNA REGION
siAF10	TGCTGTTCAGACTGAGCTATAAGAGCGTTTTGGCCACTGACTGACGCTCTTATCTCAGTCTGAA	2353-2373 pb
siControl	TGCTGAAATGTACTGCGCGTGGAGACGTTTTGGCCACTGACTGACGTCTCCACGCAGTACATTT	-
